# Supplementary material for: Damp Buildings: Associated Fungi and How to Find Them
Source: J Fungi (Basel). 2024 Jan 27;10(2):108. doi: 10.3390/jof10020108 (PMC10890273; doi:10.3390/jof10020108)
Supplement: Supplementary file 1 [file jof-10-00108-s001.zip]

Archive with 1 entries (1 files):
- jof-2806075-supplementary.pdf
